# Supplementary material for: Adsorption Characteristics of Modified Bamboo Charcoal on Cu(II) and Cd(II) in Water
Source: Toxics. 2022 Dec 14;10(12):787. doi: 10.3390/toxics10120787 (PMC9784441; doi:10.3390/toxics10120787)
Supplement: Supplementary file 1 [file toxics-10-00787-s001.zip]

Archive with 1 entries (1 files):
- toxics-2033459-supplementary.pdf
